# Supplementary material for: (Not) Keeping the stem straight: a proteomic analysis of maritime pine seedlings undergoing phototropism and gravitropism
Source: BMC Plant Biol. 2010 Oct 6;10:217. doi: 10.1186/1471-2229-10-217 (PMC3017815; doi:10.1186/1471-2229-10-217)
Supplement: Additional file 6 — Supplemental table S1. List of identified spots. Spots identified from the databank and considered for biological interpretation. [file 1471-2229-10-217-S6.XLS]

## Sheet: Table 1
			Supplementary Table 1: protein identification statistics, fold changes and type of response.
			TIGR data			Swiss Prot data				Theoretical (f)		Observed (g)		fold changes (average) (h)				Type of response (i)
Spot ID	pn (a)	%coverage (b)	TC (c)	p-value (d)	TC annotation (c)	assignement	accession	organism matched	FUNCAT/Biological Function (e)	pI	Mr	Pi	Mr	22h0inclin	22h45inclin	8d0inclin	8d45inclin	time	inclination	time * inclination
540	10	0.118	73262	7.88E-11	homologue to UP|Q8GSN2 (Q8GSN2) Cell-autonomous heat shock cognate protein 70	Heat shock cognate 70 kDa protein 2	P27322	Solanum lycopersicum	Cell, Rescue, Defense and Virulence	5.08	70662	5.20	52671	1	0.61767	0.0604888	0.442818	-	+	-
541	8	0.131	66522	9.63E-11	similar to UP|Q9STH1 (Q9STH1) Stress-induced protein sti1-like protein	Heat shock protein STI	Q43468	Glycine max	cell rescue, defense and virulence	5.81	63545	6.10	53016	1	1.24286	0.266521	0.509381	-	-	+
583	10	0.1557	66404	6.26E-08	similar to UP|O49045 (O49045) Heat shock 70 protein	Heat shock 70 kDa protein	Q01899	Phaseolus vulgaris	Cell, Rescue, Defense and Virulence	5.27	66952	5.28	50886	1	1.14245	0.598957	1.54349	+	-	-
661	4	0.06	74267	6.55E-07	similar to UP|PFPB_RICCO (Q41141) Pyrophosphate--fructose 6-phosphate 1-phosphotransferase beta subunit (PFP)	Pyrophosphate--fructose 6-phosphate 1-phosphotransferase subunit beta EC 2.7.1.90	Q41141	Ricinus communis	Energy	6.19	60075	6.31	47230	1	0.52015	0.627776	0.147926	-	-	+
662	16	0.232	74097	4.67E-12	similar to UP|P93570 (P93570) Chaperonin-60 beta subunit precursor	RuBisCO large subunit-binding protein subunit alpha	P08926	Pisum sativum	Protein Fate	4.79	56748	5.21	47011	1	1.07574	1.17256	0.903178	+	-	-
670	10	0.1796	74993	6.05E-09	similar to UP|RUBA_PEA (P08926) RuBisCO subunit binding-protein alpha subunit, chloroplast precursor (60 kDa chaperonin alpha subunit) (CPN-60 alpha)	RuBisCO large subunit-binding protein subunit alpha	P08926	Pisum sativum	Protein Fate	4.79	56748	4.79	46792	1	0.307444	0.923647	0.383797	+	-	-
760	8	0.1726	58380	9.99E-07	UP|RBL_PINTH (P41621) Ribulose bisphosphate carboxylase large chain precursor (RuBisCO large subunit)	Ribulose bisphosphate carboxylase large chain EC 4.1.1.39	P26962	Pinus balfouriana	Energy	6.20	52461	6.29	42908	1	5.35059	4.00559	0.344995	+	+	-
779	17	0.3095	58380	3.57E-09	UP|RBL_PINTH (P41621) Ribulose bisphosphate carboxylase large chain precursor (RuBisCO large subunit)	Ribulose bisphosphate carboxylase large chain EC 4.1.1.39	P26962	Pinus balfouriana	Energy	6.20	52461	6.34	42748	1	2.88761	1.05782	0.829794	+	+	+
783	8	0.1726	58380	1.34E-08	UP|RBL_PINTH (P41621) Ribulose bisphosphate carboxylase large chain precursor (RuBisCO large subunit)	Ribulose bisphosphate carboxylase large chain EC 4.1.1.39	P26962	Pinus balfouriana	Energy	6.20	52461	6.43	42284	1	2.28947	0.850428	0.439044	-	+	+
838	8	22.48	57052	4.72E-12	similar to UP|ENO1_HEVBR (Q9LEJ0) Enolase 1 (2-phosphoglycerate dehydratase 1) (2-phospho-D-glycerate hydro-lyase 1) (Allergen Hev b 9)	Enolase 1 EC 4.2.1.11	Q9LEJ0	Hevea brasiliensis	Energy	5.57	47800	5.74	40169	1	3.80655	3.35	1.45655	+	-	-
851	14	0.2708	75909	2.94E-12	similar to UP|Q84UX4 (Q84UX4) Alanine aminotransferase	Alanine aminotransferase 2 EC 2.6.1.2	P34106	Panicum miliaceum	Metabolism	5.82	52648	6.15	39543	1	1.23878	0.274327	0.0355498	-	+	-
856	10	0.201	75909	1.52E-10	similar to UP|Q84UX4 (Q84UX4) Alanine aminotransferase	Alanine aminotransferase 2 EC 2.6.1.2	P34106	Panicum miliaceum	Metabolism	5.82	52648	5.95	39450	1	0.345619	0.0904653	0.563916	+	+	-
915	4	0.076	66433	1.50E-09	Putative fumarylacetoacetate hydrolase, Oryza Japonica	Fumarylacetoacetase EC 3.7.1.2	P16930	Homo sapiens	Metabolism	6.46	46344	5.79	36990	1	5.31083	3.65472	0.656116	-	+	-
939	3	0.0576	59138	1.58E-05	similar to UP|G3PB_PEA (P12859) Glyceraldehyde-3-phosphate dehydrogenase B, chloroplast precursor (NADP-dependent glyceraldehydephosphate dehydrogenase subunit B)	Glyceraldehyde-3-phosphate dehydrogenase B EC 1.2.1.13	P12859	Pisum sativum	Energy	6.04	39279	6.31	35987	1	3	1	1	+	+	+
976	2	0.0563	65961	2.08E-05	UP|Q43025 (Q43025) Alcohol dehydrogenase (Fragment)	Alcohol dehydrogenase 3 EC 1.1.1.1	P14675	Solanum tuberosum	Energy	5.92	41115	6.43	35039	1	0.341883	0.452993	0.88889	+	-	-
979	2	0.051	59138	2.04E-06	similar to UP|G3PB_PEA (P12859) Glyceraldehyde-3-phosphate dehydrogenase B, chloroplast precursor (NADP-dependent glyceraldehydephosphate dehydrogenase subunit B)	Glyceraldehyde-3-phosphate dehydrogenase B EC 1.2.1.13	P12859	Pisum sativum	Energy	6.04	39279	5.64	34792	1	3	1	1	+	+	+
983	6	0.097	59138	1.05E-06	similar to UP|G3PB_PEA (P12859) Glyceraldehyde-3-phosphate dehydrogenase B, chloroplast precursor (NADP-dependent glyceraldehydephosphate dehydrogenase subunit B)	Glyceraldehyde-3-phosphate dehydrogenase B EC 1.2.1.13	P12859	Pisum sativum	Energy	6.04	39279	5.51	34710	1	3	1	1	+	+	+
1013	7	0.1925	66879	1.18E-06	similar to UP|Q6Z8F4 (Q6Z8F4) Phosphoribulokinase	Phosphoribulokinase EC 2.7.1.19	P26302	Triticum aestivum	Metabolism	4.99	39153	5.28	33796	1	3.68581	1.3429	1.3429	+	+	+
1022	4	0.121	74390	8.99E-14	homologue to UP|Q41019 (Q41019) Glyceraldehyde-phosphate dehydrogenase precursor	Glyceraldehyde-3-phosphate dehydrogenase A EC 1.2.1.13	P19866	Spinacia oleracea	Energy	6.66	36118	6.37	33611	1	0.729196	0.59308	1.13612	+	-	-
1036	10	0.233	65068	1.30E-09	rubisco activase [Pinus halepensis]	Ribulose bisphosphate carboxylase/oxygenase activase 1	Q7X9A0	Larrea tridentata	Protein with Binding Function or Cofactor Requirement	5.18	46538	5.39	32880	1	4.16693	0.0894893	3.07745	-	-	+
1037	4	11.6	58314	8.96E-09	homologue to UP|Q9ZS52 (Q9ZS52) Glutamine synthetase	Glutamine synthetase nodule isozyme EC 6.3.1.2	P32289	Vigna aconitifolia	Metabolism	5.73	39079	5.62	33061	1	1.71018	0.459432	1.16962	-	-	+
1060	3	0.083	74390	1.51E-07	homologue to UP|Q41019 (Q41019) Glyceraldehyde-phosphate dehydrogenase precursor	Glyceraldehyde-3-phosphate dehydrogenase A EC 1.2.1.13	P19866	Spinacia oleracea	Energy	6.66	36118	5.52	31838	1	3	1	1	+	+	+
1071	4	0.092	66634	1.06E-08	similar to UP|Q9ZQY2 (Q9ZQY2) Pyruvate dehydrogenase E1 beta subunit isoform 2	Pyruvate dehydrogenase E1 component subunit beta	Q38799	Arabidopsis thaliana	Metabolism	5.11	35891	5.00	31342	1	2.89019	4.63022	0.740027	+	+	-
1086	5	0.0883	57069	4.95E-08	similar to UP|Q9LD57 (Q9LD57) Phosphoglycerate kinase (AT3g12780/MBK21_14)	Phosphoglycerate kinase EC 2.7.2.3	Q42961	Nicotiana tabacum	Energy	5.59	42552	5.76	30684	1	2.62356	1.05088	0.572673	+	+	+
1104	2	0.041	57069	1.50E-06	similar to UP|Q9LD57 (Q9LD57) Phosphoglycerate kinase (AT3g12780/MBK21_14)	Phosphoglycerate kinase EC 2.7.2.3	Q42961	Nicotiana tabacum	Energy	5.59	42552	5.36	30135	1	3	1	1	+	+	+
1122	3	0.068	65780	2.75E-07	similar to UP|Q9FVN7 (Q9FVN7) NADPH-dependent mannose 6-phosphate reductase	NADP-dependent D-sorbitol-6-phosphate dehydrogenase EC 1.1.1.200	P28475	Malus domestica	Metabolism	6.76	34883	6.38	29318	1	0.166554	0.412597	0.42085	+	-	-
1178	2	0.0533	67282	5.90E-07	similar to UP|O24141 (O24141) Plastid-lipid-Associated Protein (Fragment)	Probable plastid-lipid-associated protein 2	O49629	Arabidopsis thaliana	Protein with Binding Function or Cofactor Requirement	4.65	27216	4.62	25206	1	0.520554	0.213029	1.30752	+	-	-
1183	5	0.0989	58380	1.07E-05	UP|RBL_PINTH (P41621) Ribulose bisphosphate carboxylase large chain precursor (RuBisCO large subunit)	Ribulose bisphosphate carboxylase large chain EC 4.1.1.39	P26962	Pinus balfouriana	Energy	6.20	52461	6.59	24703	1	0.714043	0.906655	0.807388	+	-	-
1196	2	0.046	74478	1.12E-05	similar to UP|ATP3_IPOBA (P26360) ATP synthase gamma chain, mitochondrial precursor	ATP synthase gamma chain EC 3.6.3.14	P26360	Ipomoea batatas	Energy	8.43	30849	5.58	24073	1	3	1	1	+	+	+
1210	10	0.2316	58380	3.49E-08	UP|RBL_PINTH (P41621) Ribulose bisphosphate carboxylase large chain precursor (RuBisCO large subunit)	Ribulose bisphosphate carboxylase large chain EC 4.1.1.39	P26962	Pinus balfouriana	Energy	6.20	52461	6.45	23459	1	0.873604	0.406838	0.533234	-	+	-
1221	5	0.1195	58181	7.61E-07	similar to UP|Q84Y10 (Q84Y10) Carbonic anhydrase 2	Carbonic anhydrase 2 EC 4.2.1.1	P42737	Arabidopsis thaliana	Metabolism	5.36	28326	5.77	22641	1	3.77495	3.41803	1.35693	+	-	-
1255	2	0.0644	58171	1.78E-05	weakly similar to UP|Q9XQB0 (Q9XQB0) Carbonic anhydrase	Carbonic anhydrase EC 4.2.1.1	P27141	Nicotiana tabacum	Metabolism	6.19	23948	5.84	20641	1	0.340174	0.329842	1.01033	+	-	-
1279	4	0.1491	65932	1.33E-06	Putative uncharacterized protein Picea sitchensis	Flavoprotein wrbA	Q32HQ6	Shigella dysenteriae serotype 1	metabolism	5.59	20862	5.88	19849	1	0.776705	1.62444	1.40114	-	-	+
1292	6	0.1284	58380	2.01E-07	UP|RBL_PINTH (P41621) Ribulose bisphosphate carboxylase large chain precursor (RuBisCO large subunit)	Ribulose bisphosphate carboxylase large chain EC 4.1.1.39	P26962	Pinus balfouriana	Energy	6.20	52461	6.39	19331	1	2.04749	0.771403	0.276092	+	+	+
1324	3	0.0568	58380	5.39E-06	UP|RBL_PINTH (P41621) Ribulose bisphosphate carboxylase large chain precursor (RuBisCO large subunit)	Ribulose bisphosphate carboxylase large chain EC 4.1.1.39	P26962	Pinus balfouriana	Energy	6.20	52461	5.85	18326	1	1.72632	1	0.273683	+	+	+
1325	6	0.0842	58380	7.89E-11	UP|RBL_PINTH (P41621) Ribulose bisphosphate carboxylase large chain precursor (RuBisCO large subunit)	Ribulose bisphosphate carboxylase large chain EC 4.1.1.39	P26962	Pinus balfouriana	Energy	6.20	52461	5.49	18196	1	2.2535	0.858669	0.39483	+	+	+
1409	9	0.1537	58380	8.37E-13	UP|RBL_PINTH (P41621) Ribulose bisphosphate carboxylase large chain precursor (RuBisCO large subunit)	Ribulose bisphosphate carboxylase large chain EC 4.1.1.39	P26962	Pinus balfouriana	Energy	6.20	52461	5.83	16008	1	2.36605	0.98245	0.383603	+	+	+
1500	3	0.072	58380	9.43E-09	UP|RBL_PINTH (P41621) Ribulose bisphosphate carboxylase large chain precursor (RuBisCO large subunit)	Ribulose bisphosphate carboxylase large chain EC 4.1.1.39	P26962	Pinus balfouriana	Energy	6.20	52461	5.32	14476	1	2.28894	0.908089	0.380855	+	+	+
1547	6	0.1032	58380	1.12E-09	UP|RBL_PINTH (P41621) Ribulose bisphosphate carboxylase large chain precursor (RuBisCO large subunit)	Ribulose bisphosphate carboxylase large chain EC 4.1.1.39	P26962	Pinus balfouriana	Energy	6.20	52461	4.79	13963	1	2.25136	0.742261	0.5091	+	+	+
1554	3	0.0674	58380	3.42E-06	UP|RBL_PINTH (P41621) Ribulose bisphosphate carboxylase large chain precursor (RuBisCO large subunit)	Ribulose bisphosphate carboxylase large chain EC 4.1.1.39	P26962	Pinus balfouriana	Energy	6.20	52461	4.97	13977	1	1.94385	0.65121	0.292637	+	+	+
1742	4	0.3008	73436	4.38E-07	UP|Q41087 (Q41087) LP3-1	Abscisic stress-ripening protein 1	Q08655	Solanum lycopersicum	Cell, Rescue, Defense and Virulence	6.81	13121	6.31	16454	1	2.0175	0.494476	1.51198	-	-	+
1759	9	0.1389	58380	3.29E-09	UP|RBL_PINTH (P41621) Ribulose bisphosphate carboxylase large chain precursor (RuBisCO large subunit)	Ribulose bisphosphate carboxylase large chain EC 4.1.1.39	P26962	Pinus balfouriana	Energy	6.20	52461	5.16	14141	1	2.63018	1.06619	0.563994	+	+	+
1773	3	0.059	58658	2.64E-06	similar to UP|PMGI_MESCR (Q42908) 2,3-bisphosphoglycerate-independent phosphoglycerate mutase (Phosphoglyceromutase)	2,3-bisphosphoglycerate-independent phosphoglycerate mutase	Q42908	Mesembryanthemum crystallinum	Metabolism	5.39	61145	5.98	50273	1	0.787769	0.0993606	0.112871	-	+	+
1785	3	0.0553	73526	2.23E-05	homologue to UP|SAHH_NICSY (P68172) Adenosylhomocysteinase (S-adenosyl-L-homocysteine hydrolase) (AdoHcyase) (Cytokinin binding protein CBP57)	Adenosylhomocysteinase EC 3.3.1.1	P68173	Nicotiana tabacum	Metabolism	5.51	53069	5.90	43269	1	45.0129	20.2411	25.7718	+	+	+
1816	6	0.2012	57023	1.72E-07	similar to UP|Q9M4M9 (Q9M4M9) Fructose-bisphosphate aldolase	Fructose-bisphosphate aldolase, cytoplasmic isozyme EC 4.1.2.13	P29356	Spinacia oleracea	Energy	5.96	38446	6.50	31342	1	0.798578	1.43931	0.359264	+	-	-
1866	2	0.035	59295	3.44E-05	similar to Predicted protein Physcomitrella patens (RNA-binding)	Poly(rC)-binding protein 1	O19048	Oryctolagus cuniculus	cell and cicle DNA processing	6.66	37473	6.46	46705	1	1.57703	0.861413	1.71561	+	-	-
1879	3	9.76	74133	8.42E-10	similar to UP|Q84P58 (Q84P58) Adenosine kinase-like protein (Fragment)	Adenosine kinase 1 EC 2.7.1.20	Q9SF85	Arabidopsis thaliana	Metabolism	5.29	37811	5.44	31416	1	1.60352	1	0.396476	-	+	-
1889	4	0.109	58171	1.70E-08	weakly similar to UP|Q9XQB0 (Q9XQB0) Carbonic anhydrase	Carbonic anhydrase EC 4.2.1.1	P27141	Nicotiana tabacum	Metabolism	6.19	23948	5.63	20799	1	1	3	1	+	+	+
caption
(a) pn peptide number: number of different peptides identifying the protein
(b) coverage: ratio of the amino acids in detected peptides to total protein amino acids (%)
(c) Tentative contig (TC) annotation as apeared in TIGR database for pinus
(d) p-value for the TC identification
(e) assignement: Functional categories were assigned taking into account the Gene Ontology provided in the Pinus Gene Index of the TIGR database.
(f) Mr (in Da) and pI of the homologous protein were calculated with a tool available at URL http://us.expasy.org/tools/peptide-mass.html
(g) Mr (in Da) and pI of the protein were estimated in comparison to a 2D gel with marker proteins
(h) Fold changes: The ratio was calculated dividing the value for each protein against control 0° inclination
(i) Type of response: significant effect (ANOVA) including phototropism, gravity or their interaction
